# Supplementary material for: Micronutrients and socio-demographic factors were major predictors of anaemia among the Ethiopian population
Source: Br J Nutr. 2023 Jul 10;130(12):2123–35. doi: 10.1017/S0007114523001472 (PMC10657751; doi:10.1017/S0007114523001472)
Supplement: Supplementary file 1 [file S0007114523001472sup.zip]

Archive with 2 entries (2 files):
- S0007114523001472sup002.docx
- S0007114523001472sup001.docx
